# Supplementary material for: Genome-Wide Analysis of the Amino Acid Permeases Gene Family in Wheat and TaAAP1 Enhanced Salt Tolerance by Accumulating Ethylene
Source: Int J Mol Sci. 2023 Sep 7;24(18):13800. doi: 10.3390/ijms241813800 (PMC10530925; doi:10.3390/ijms241813800)
Supplement: Supplementary file 1 [file ijms-24-13800-s001.zip]

Archive with 2 entries (2 files):
- Figures S1-S3.pdf
- Tables S1-S5.xls
