# Supplementary material for: Genome-Wide Analysis of the Amino Acid Permeases Gene Family in Wheat and TaAAP1 Enhanced Salt Tolerance by Accumulating Ethylene
Source: Int J Mol Sci. 2023 Sep 7;24(18):13800. doi: 10.3390/ijms241813800 (PMC10530925; doi:10.3390/ijms241813800)
Supplement: Supplementary file 1 [file ijms-24-13800-s001.zip › Tables S1-S5.xls]

## Sheet: Table S1
General information of the 217 genes search by PF01490 in the WheatOmics database.
Gene	Chrom	Start	END	Strand	Function description	Domain
TraesCS1A02G264500	chr1A	460.281	460.282	+	Amino acid permease	PF01490: Transmembrane amino acid transporter protein
TraesCS1B02G275200	chr1B	482.695	482.698	+	Amino acid permease	PF01490: Transmembrane amino acid transporter protein
TraesCS1D02G264700	chr1D	360.466	360.469	+	Amino acid permease	PF01490: Transmembrane amino acid transporter protein
TraesCS2A02G268200	chr2A	430.705	430.709	+	Amino acid permease	PF01490: Transmembrane amino acid transporter protein
TraesCS2A02G331100	chr2A	564.098	564.107	+	Amino acid permease	PF01490: Transmembrane amino acid transporter protein
TraesCS2A02G348600	chr2A	587.405	587.407	+	Amino acid permease	PF01490: Transmembrane amino acid transporter protein
TraesCS2A02G499800	chr2A	729.189	729.19	-	Amino acid permease	PF01490: Transmembrane amino acid transporter protein
TraesCS2B02G266600	chr2B	359.131	359.135	+	Amino acid permease	PF01490: Transmembrane amino acid transporter protein
TraesCS2B02G351100	chr2B	498.416	498.427	-	Amino acid permease	PF01490: Transmembrane amino acid transporter protein
TraesCS2B02G367000	chr2B	523.233	523.235	+	Amino acid permease	PF01490: Transmembrane amino acid transporter protein
TraesCS2B02G493000	chr2B	690.93	690.932	+	Amino acid permease	PF01490: Transmembrane amino acid transporter protein
TraesCS2B02G527800	chr2B	722.325	722.327	-	Amino acid permease	PF01490: Transmembrane amino acid transporter protein
TraesCS2D02G256000	chr2D	309.061	309.066	-	Amino acid permease	PF01490: Transmembrane amino acid transporter protein
TraesCS2D02G331800	chr2D	424.035	424.042	-	Amino acid permease	PF01490: Transmembrane amino acid transporter protein
TraesCS2D02G346500	chr2D	443.483	443.486	-	Amino acid permease	PF01490: Transmembrane amino acid transporter protein
TraesCS2D02G347000	chr2D	445.06	445.061	+	Amino acid permease	PF01490: Transmembrane amino acid transporter protein
TraesCS2D02G470100	chr2D	574.656	574.657	+	Amino acid permease	PF01490: Transmembrane amino acid transporter protein
TraesCS2D02G581600	chr2D	574.979	574.979	-	Amino acid permease	PF01490: Transmembrane amino acid transporter protein
TraesCS2D02G470800	chr2D	575.161	575.163	-	Amino acid permease	PF01490: Transmembrane amino acid transporter protein
TraesCS2D02G500000	chr2D	594.577	594.578	-	Amino acid permease	PF01490: Transmembrane amino acid transporter protein
TraesCS3A02G077400	chr3A	38.6094	38.6098	+	Amino acid permease	PF01490: Transmembrane amino acid transporter protein
TraesCS3A02G065600	chr3A	38.6139	38.6156	+	Amino acid permease	PF01490: Transmembrane amino acid transporter protein
TraesCS3A02G388000	chr3A	636.857	636.861	+	Amino acid permease	PF01490: Transmembrane amino acid transporter protein
TraesCS3A02G388100	chr3A	637.11	637.112	+	Amino acid permease	PF01490: Transmembrane amino acid transporter protein
TraesCS3A02G406800	chr3A	651.649	651.65	+	Amino acid permease	PF01490: Transmembrane amino acid transporter protein
TraesCS3A02G406900	chr3A	651.962	651.964	+	Amino acid permease	PF01490: Transmembrane amino acid transporter protein
TraesCS3A02G407000	chr3A	651.996	651.998	+	Amino acid permease	PF01490: Transmembrane amino acid transporter protein
TraesCS3B02G420600	chr3B	657.65	657.652	-	Amino acid permease	PF01490: Transmembrane amino acid transporter protein
TraesCS3B02G420700	chr3B	657.781	657.785	-	Amino acid permease	PF01490: Transmembrane amino acid transporter protein
TraesCS3B02G441100	chr3B	680.476	680.478	-	Amino acid permease	PF01490: Transmembrane amino acid transporter protein
TraesCS3B02G441200	chr3B	680.675	680.677	-	Amino acid permease	PF01490: Transmembrane amino acid transporter protein
TraesCS3B02G441300	chr3B	680.731	680.734	-	Amino acid permease	PF01490: Transmembrane amino acid transporter protein
TraesCS3D02G381400	chr3D	497.602	497.604	-	Amino acid permease	PF01490: Transmembrane amino acid transporter protein
TraesCS3D02G381500	chr3D	497.721	497.725	-	Amino acid permease	PF01490: Transmembrane amino acid transporter protein
TraesCS3D02G402200	chr3D	516.671	516.673	+	Amino acid permease	PF01490: Transmembrane amino acid transporter protein
TraesCS3D02G402300	chr3D	516.855	516.858	+	Amino acid permease	PF01490: Transmembrane amino acid transporter protein
TraesCS4A02G215300	chr4A	513.804	513.806	+	Amino acid permease	PF01490: Transmembrane amino acid transporter protein
TraesCS4B02G100800	chr4B	106.491	106.493	-	Amino acid permease	PF01490: Transmembrane amino acid transporter protein
TraesCS4D02G097400	chr4D	74.1586	74.1602	-	Amino acid permease	PF01490: Transmembrane amino acid transporter protein
TraesCS5A02G113300	chr5A	225.242	225.244	+	Amino acid permease	PF01490: Transmembrane amino acid transporter protein
TraesCS5A02G115100	chr5A	230.453	230.455	+	Amino acid permease	PF01490: Transmembrane amino acid transporter protein
TraesCS5A02G115800	chr5A	235.244	235.246	-	Amino acid permease	PF01490: Transmembrane amino acid transporter protein
TraesCS5B02G116100	chr5B	197.192	197.202	-	Amino acid permease	PF01490: Transmembrane amino acid transporter protein
TraesCS5B02G120000	chr5B	212.634	212.637	-	Amino acid permease	PF01490: Transmembrane amino acid transporter protein
TraesCS5B02G120800	chr5B	214.261	214.264	-	Amino acid permease	PF01490: Transmembrane amino acid transporter protein
TraesCS5D02G125700	chr5D	192.538	192.539	+	Amino acid permease	PF01490: Transmembrane amino acid transporter protein
TraesCS5D02G129000	chr5D	201.851	201.853	-	Amino acid permease	PF01490: Transmembrane amino acid transporter protein
TraesCS6A02G285200	chr6A	516.583	516.607	+	Amino acid permease	PF01490: Transmembrane amino acid transporter protein
TraesCS6A02G285300	chr6A	516.675	516.677	+	Amino acid permease	PF01490: Transmembrane amino acid transporter protein
TraesCS6B02G314000	chr6B	561.705	561.713	+	Amino acid permease	PF01490: Transmembrane amino acid transporter protein
TraesCS6B02G314200	chr6B	561.833	561.836	+	Amino acid permease	PF01490: Transmembrane amino acid transporter protein
TraesCS6D02G361400	chr6D	363.015	363.02	+	Amino acid permease	PF01490: Transmembrane amino acid transporter protein
TraesCS6D02G265600	chr6D	375.09	375.097	+	Amino acid permease	PF01490: Transmembrane amino acid transporter protein
TraesCS6D02G265800	chr6D	375.291	375.293	+	Amino acid permease	PF01490: Transmembrane amino acid transporter protein
TraesCS6D02G363900	chr6D	453.993	454.001	-	Amino acid permease	PF01490: Transmembrane amino acid transporter protein
TraesCS7A02G188200	chr7A	144.17	144.172	-	Amino acid permease	PF01490: Transmembrane amino acid transporter protein
TraesCS7A02G194500	chr7A	152.832	152.834	+	Amino acid permease	PF01490: Transmembrane amino acid transporter protein
TraesCS7A02G356600	chr7A	522.018	522.024	+	Amino acid permease	PF01490: Transmembrane amino acid transporter protein
TraesCS7A02G510700	chr7A	522.111	522.115	-	Amino acid permease	PF01490: Transmembrane amino acid transporter protein
TraesCS7B02G093200	chr7B	106.858	106.86	-	Amino acid permease	PF01490: Transmembrane amino acid transporter protein
TraesCS7B02G100100	chr7B	114.394	114.396	+	Amino acid permease	PF01490: Transmembrane amino acid transporter protein
TraesCS7B02G468400	chr7B	497.966	497.971	-	Amino acid permease	PF01490: Transmembrane amino acid transporter protein
TraesCS7B02G271200	chr7B	498.086	498.091	-	Amino acid permease	PF01490: Transmembrane amino acid transporter protein
TraesCS7D02G141000	chr7D	69.8257	69.8277	-	Amino acid permease	PF01490: Transmembrane amino acid transporter protein
TraesCS7D02G189000	chr7D	141.561	141.563	+	Amino acid permease	PF01490: Transmembrane amino acid transporter protein
TraesCS7D02G196100	chr7D	152.218	152.22	+	Amino acid permease	PF01490: Transmembrane amino acid transporter protein
TraesCS7D02G366000	chr7D	473.649	473.654	-	Amino acid permease	PF01490: Transmembrane amino acid transporter protein
TraesCS7D02G366200	chr7D	474.005	474.014	-	Amino acid permease	PF01490: Transmembrane amino acid transporter protein
TraesCS7D02G388300	chr7D	502.231	502.233	+	Amino acid permease	PF01490: Transmembrane amino acid transporter protein
TraesCSU02G134900	chrUn	115.654	115.656	+	Amino acid permease	PF01490: Transmembrane amino acid transporter protein
TraesCS6A02G002400	chr6A	0.942509	0.947206	-	Amino acid transporter	PF01490: Transmembrane amino acid transporter protein
TraesCS6B02G007400	chr6B	4.87312	4.87753	+	Amino acid transporter	PF01490: Transmembrane amino acid transporter protein
TraesCS6D02G003200	chr6D	1.76988	1.77453	-	Amino acid transporter	PF01490: Transmembrane amino acid transporter protein
TraesCS1A02G425300	chr1A	580.434	580.437	+	Amino acid transporter family protein	PF01490: Transmembrane amino acid transporter protein
TraesCS1A02G425400	chr1A	580.445	580.447	+	Amino acid transporter family protein	PF01490: Transmembrane amino acid transporter protein
TraesCS1A02G425500	chr1A	580.449	580.449	+	Amino acid transporter family protein	PF01490: Transmembrane amino acid transporter protein
TraesCS1B02G459700	chr1B	673.748	673.751	+	Amino acid transporter family protein	PF01490: Transmembrane amino acid transporter protein
TraesCS1B02G459800	chr1B	673.785	673.786	+	Amino acid transporter family protein	PF01490: Transmembrane amino acid transporter protein
TraesCS1D02G434300	chr1D	483.528	483.53	+	Amino acid transporter family protein	PF01490: Transmembrane amino acid transporter protein
TraesCS2A02G052500	chr2A	20.8532	20.8584	-	Amino acid transporter family protein	PF01490: Transmembrane amino acid transporter protein
TraesCS2B02G065200	chr2B	31.6095	31.6152	+	Amino acid transporter family protein	PF01490: Transmembrane amino acid transporter protein
TraesCS3A02G224100	chr3A	419.466	419.47	-	Amino acid transporter family protein	PF01490: Transmembrane amino acid transporter protein
TraesCS3B02G253600	chr3B	406.862	406.872	-	Amino acid transporter family protein	PF01490: Transmembrane amino acid transporter protein
TraesCS3B02G564800	chr3B	596.603	596.604	-	Amino acid transporter family protein	PF01490: Transmembrane amino acid transporter protein
TraesCS3D02G229500	chr3D	313.1	313.104	+	Amino acid transporter family protein	PF01490: Transmembrane amino acid transporter protein
TraesCS3D02G425000	chr3D	454.155	454.156	-	Amino acid transporter family protein	PF01490: Transmembrane amino acid transporter protein
TraesCS6A02G288200	chr6A	520.581	520.589	-	Amino acid transporter family protein	PF01490: Transmembrane amino acid transporter protein
TraesCS6A02G348300	chr6A	580.316	580.32	-	Amino acid transporter family protein	PF01490: Transmembrane amino acid transporter protein
TraesCS6A02G348400	chr6A	580.533	580.538	-	Amino acid transporter family protein	PF01490: Transmembrane amino acid transporter protein
TraesCS6B02G317700	chr6B	565.7	565.706	-	Amino acid transporter family protein	PF01490: Transmembrane amino acid transporter protein
TraesCS6B02G381900	chr6B	656.543	656.566	-	Amino acid transporter family protein	PF01490: Transmembrane amino acid transporter protein
TraesCS6B02G382000	chr6B	656.997	657.002	-	Amino acid transporter family protein	PF01490: Transmembrane amino acid transporter protein
TraesCS6D02G270800	chr6D	380.43	380.434	+	Amino acid transporter family protein	PF01490: Transmembrane amino acid transporter protein
TraesCS6D02G331300	chr6D	434.169	434.175	-	Amino acid transporter family protein	PF01490: Transmembrane amino acid transporter protein
TraesCS6D02G331400	chr6D	434.253	434.258	-	Amino acid transporter family protein	PF01490: Transmembrane amino acid transporter protein
TraesCS7B02G119000	chr7B	138.469	138.473	+	Amino acid transporter family protein	PF01490: Transmembrane amino acid transporter protein
TraesCS7D02G167900	chr7D	86.8417	86.8439	+	Amino acid transporter family protein	PF01490: Transmembrane amino acid transporter protein
TraesCSU02G023100	chrUn	24.261	24.2661	-	Amino acid transporter family protein	PF01490: Transmembrane amino acid transporter protein
TraesCS4A02G240700	chr4A	550.465	550.467	-	Amino acid transporter family protein, putative	PF01490: Transmembrane amino acid transporter protein
TraesCS4B02G074300	chr4B	69.4297	69.4316	+	Amino acid transporter family protein, putative	PF01490: Transmembrane amino acid transporter protein
TraesCS4D02G072600	chr4D	47.5213	47.5234	-	Amino acid transporter family protein, putative	PF01490: Transmembrane amino acid transporter protein
TraesCS5A02G081500	chr5A	104.978	104.981	-	Amino acid transporter family protein, putative, expressed	PF01490: Transmembrane amino acid transporter protein
TraesCS5B02G084900	chr5B	107.566	107.569	+	Amino acid transporter family protein, putative, expressed	PF01490: Transmembrane amino acid transporter protein
TraesCS5D02G091100	chr5D	98.2592	98.2621	+	Amino acid transporter family protein, putative, expressed	PF01490: Transmembrane amino acid transporter protein
TraesCS1A02G058800	chr1A	39.6358	39.6372	-	Amino acid transporter, putative	PF01490: Transmembrane amino acid transporter protein
TraesCS1B02G058900	chr1B	41.5255	41.5276	-	Amino acid transporter, putative	PF01490: Transmembrane amino acid transporter protein
TraesCS1D02G059900	chr1D	39.9993	40.0008	-	Amino acid transporter, putative	PF01490: Transmembrane amino acid transporter protein
TraesCS1D02G562900	chr1D	483.521	483.522	+	Amino acid transporter, putative	PF01490: Transmembrane amino acid transporter protein
TraesCS2A02G279700	chr2A	465.554	465.557	-	Amino acid transporter, putative	PF01490: Transmembrane amino acid transporter protein
TraesCS2A02G282000	chr2A	471.013	471.014	-	Amino acid transporter, putative	PF01490: Transmembrane amino acid transporter protein
TraesCS2A02G337400	chr2A	570.931	570.933	+	Amino acid transporter, putative	PF01490: Transmembrane amino acid transporter protein
TraesCS2A02G338600	chr2A	572.706	572.708	-	Amino acid transporter, putative	PF01490: Transmembrane amino acid transporter protein
TraesCS2A02G338800	chr2A	572.747	572.748	-	Amino acid transporter, putative	PF01490: Transmembrane amino acid transporter protein
TraesCS2A02G339100	chr2A	572.841	572.842	-	Amino acid transporter, putative	PF01490: Transmembrane amino acid transporter protein
TraesCS2A02G403800	chr2A	659.324	659.325	+	Amino acid transporter, putative	PF01490: Transmembrane amino acid transporter protein
TraesCS2A02G757700	chr2A	775.747	775.749	+	Amino acid transporter, putative	PF01490: Transmembrane amino acid transporter protein
TraesCS2B02G297200	chr2B	415.989	415.992	+	Amino acid transporter, putative	PF01490: Transmembrane amino acid transporter protein
TraesCS2B02G299200	chr2B	419.503	419.504	-	Amino acid transporter, putative	PF01490: Transmembrane amino acid transporter protein
TraesCS2B02G342900	chr2B	488.995	488.996	+	Amino acid transporter, putative	PF01490: Transmembrane amino acid transporter protein
TraesCS2B02G343200	chr2B	489.016	489.017	+	Amino acid transporter, putative	PF01490: Transmembrane amino acid transporter protein
TraesCS2B02G343300	chr2B	489.029	489.031	+	Amino acid transporter, putative	PF01490: Transmembrane amino acid transporter protein
TraesCS2B02G344500	chr2B	491.053	491.055	-	Amino acid transporter, putative	PF01490: Transmembrane amino acid transporter protein
TraesCS2B02G421800	chr2B	607.107	607.108	+	Amino acid transporter, putative	PF01490: Transmembrane amino acid transporter protein
TraesCS2B02G892500	chr2B	784.715	784.719	-	Amino acid transporter, putative	PF01490: Transmembrane amino acid transporter protein
TraesCS2D02G278600	chr2D	349.732	349.734	-	Amino acid transporter, putative	PF01490: Transmembrane amino acid transporter protein
TraesCS2D02G280800	chr2D	352.913	352.915	-	Amino acid transporter, putative	PF01490: Transmembrane amino acid transporter protein
TraesCS2D02G324000	chr2D	417.086	417.088	+	Amino acid transporter, putative	PF01490: Transmembrane amino acid transporter protein
TraesCS2D02G324300	chr2D	417.184	417.185	+	Amino acid transporter, putative	PF01490: Transmembrane amino acid transporter protein
TraesCS2D02G324400	chr2D	417.21	417.212	+	Amino acid transporter, putative	PF01490: Transmembrane amino acid transporter protein
TraesCS2D02G325500	chr2D	419.031	419.033	-	Amino acid transporter, putative	PF01490: Transmembrane amino acid transporter protein
TraesCS2D02G400900	chr2D	515.63	515.631	+	Amino acid transporter, putative	PF01490: Transmembrane amino acid transporter protein
TraesCS2D02G595500	chr2D	648.635	648.637	-	Amino acid transporter, putative	PF01490: Transmembrane amino acid transporter protein
TraesCS3A02G102300	chr3A	66.2273	66.2292	-	Amino acid transporter, putative	PF01490: Transmembrane amino acid transporter protein
TraesCS3A02G370300	chr3A	621.01	621.014	-	Amino acid transporter, putative	PF01490: Transmembrane amino acid transporter protein
TraesCS3B02G120100	chr3B	90.1176	90.1247	-	Amino acid transporter, putative	PF01490: Transmembrane amino acid transporter protein
TraesCS3B02G402200	chr3B	636.764	636.768	-	Amino acid transporter, putative	PF01490: Transmembrane amino acid transporter protein
TraesCS3B02G499000	chr3B	742.446	742.448	-	Amino acid transporter, putative	PF01490: Transmembrane amino acid transporter protein
TraesCS3D02G104600	chr3D	57.1607	57.1626	-	Amino acid transporter, putative	PF01490: Transmembrane amino acid transporter protein
TraesCS3D02G363200	chr3D	477.557	477.563	-	Amino acid transporter, putative	PF01490: Transmembrane amino acid transporter protein
TraesCS5A02G176900	chr5A	372.932	372.934	+	Amino acid transporter, putative	PF01490: Transmembrane amino acid transporter protein
TraesCS5A02G472500	chr5A	649.402	649.404	+	Amino acid transporter, putative	PF01490: Transmembrane amino acid transporter protein
TraesCS5A02G472600	chr5A	649.427	649.428	+	Amino acid transporter, putative	PF01490: Transmembrane amino acid transporter protein
TraesCS5B02G173000	chr5B	317.886	317.888	-	Amino acid transporter, putative	PF01490: Transmembrane amino acid transporter protein
TraesCS5B02G485400	chr5B	656.805	656.807	+	Amino acid transporter, putative	PF01490: Transmembrane amino acid transporter protein
TraesCS5B02G485500	chr5B	656.839	656.841	+	Amino acid transporter, putative	PF01490: Transmembrane amino acid transporter protein
TraesCS5D02G180000	chr5D	280.305	280.31	-	Amino acid transporter, putative	PF01490: Transmembrane amino acid transporter protein
TraesCS5D02G485100	chr5D	520.861	520.862	+	Amino acid transporter, putative	PF01490: Transmembrane amino acid transporter protein
TraesCS5D02G485300	chr5D	520.888	520.89	+	Amino acid transporter, putative	PF01490: Transmembrane amino acid transporter protein
TraesCS6A02G254100	chr6A	470.213	470.214	+	Amino acid transporter, putative	PF01490: Transmembrane amino acid transporter protein
TraesCS6B02G006000	chr6B	3.2142	3.21542	+	Amino acid transporter, putative	PF01490: Transmembrane amino acid transporter protein
TraesCS6B02G271500	chr6B	489.714	489.715	-	Amino acid transporter, putative	PF01490: Transmembrane amino acid transporter protein
TraesCS6D02G006300	chr6D	1.85322	1.85423	+	Amino acid transporter, putative	PF01490: Transmembrane amino acid transporter protein
TraesCS6D02G235500	chr6D	331.255	331.257	+	Amino acid transporter, putative	PF01490: Transmembrane amino acid transporter protein
TraesCS7A02G156600	chr7A	109.263	109.265	-	Amino acid transporter, putative	PF01490: Transmembrane amino acid transporter protein
TraesCS7A02G188100	chr7A	144.128	144.13	+	Amino acid transporter, putative	PF01490: Transmembrane amino acid transporter protein
TraesCS7A02G212200	chr7A	175.689	175.694	+	Amino acid transporter, putative	PF01490: Transmembrane amino acid transporter protein
TraesCS7A02G312800	chr7A	443.963	443.967	-	Amino acid transporter, putative	PF01490: Transmembrane amino acid transporter protein
TraesCS7A02G313000	chr7A	444.792	444.796	-	Amino acid transporter, putative	PF01490: Transmembrane amino acid transporter protein
TraesCS7B02G060400	chr7B	63.1701	63.1725	+	Amino acid transporter, putative	PF01490: Transmembrane amino acid transporter protein
TraesCS7B02G093100	chr7B	106.774	106.776	+	Amino acid transporter, putative	PF01490: Transmembrane amino acid transporter protein
TraesCS7B02G212500	chr7B	388.596	388.6	-	Amino acid transporter, putative	PF01490: Transmembrane amino acid transporter protein
TraesCS7B02G213000	chr7B	388.953	388.957	-	Amino acid transporter, putative	PF01490: Transmembrane amino acid transporter protein
TraesCS7D02G157000	chr7D	104.747	104.75	-	Amino acid transporter, putative	PF01490: Transmembrane amino acid transporter protein
TraesCS7D02G189100	chr7D	141.633	141.634	-	Amino acid transporter, putative	PF01490: Transmembrane amino acid transporter protein
TraesCS7D02G213900	chr7D	173.707	173.711	+	Amino acid transporter, putative	PF01490: Transmembrane amino acid transporter protein
TraesCS7D02G309200	chr7D	392.263	392.267	-	Amino acid transporter, putative	PF01490: Transmembrane amino acid transporter protein
TraesCS7D02G309400	chr7D	392.745	392.749	-	Amino acid transporter, putative	PF01490: Transmembrane amino acid transporter protein
TraesCS4A02G018300	chr4A	11.8413	11.8448	+	Amino acid transporter-like	PF01490: Transmembrane amino acid transporter protein
TraesCS4A02G018400	chr4A	11.9877	11.989	+	Amino acid transporter-like	PF01490: Transmembrane amino acid transporter protein
TraesCS4A02G018500	chr4A	12.1535	12.1551	+	Amino acid transporter-like	PF01490: Transmembrane amino acid transporter protein
TraesCS4B02G285500	chr4B	568.879	568.88	-	Amino acid transporter-like	PF01490: Transmembrane amino acid transporter protein
TraesCS4B02G285800	chr4B	569.405	569.407	-	Amino acid transporter-like	PF01490: Transmembrane amino acid transporter protein
TraesCS4D02G284500	chr4D	455.699	455.7	-	Amino acid transporter-like	PF01490: Transmembrane amino acid transporter protein
TraesCS4D02G284600	chr4D	455.702	455.703	-	Amino acid transporter-like	PF01490: Transmembrane amino acid transporter protein
TraesCS3A02G346700	chr3A	595.962	595.967	-	Amino acid transporter-like protein	PF01490: Transmembrane amino acid transporter protein
TraesCS3B02G378500	chr3B	596.599	596.601	-	Amino acid transporter-like protein	PF01490: Transmembrane amino acid transporter protein
TraesCS3D02G340400	chr3D	454.151	454.152	-	Amino acid transporter-like protein	PF01490: Transmembrane amino acid transporter protein
TraesCS6A02G170700	chr6A	181.509	181.511	+	Amino acid transporter-like protein	PF01490: Transmembrane amino acid transporter protein
TraesCS6B02G198900	chr6B	238.155	238.157	+	Amino acid transporter-like protein	PF01490: Transmembrane amino acid transporter protein
TraesCS6D02G160400	chr6D	138.894	138.898	+	Amino acid transporter-like protein	PF01490: Transmembrane amino acid transporter protein
TraesCS7A02G391600	chr7A	567.584	567.586	-	Amino acid transporter-like protein	PF01490: Transmembrane amino acid transporter protein
TraesCS7A02G517100	chr7A	701.528	701.53	+	Amino acid transporter-like protein	PF01490: Transmembrane amino acid transporter protein
TraesCS7B02G293500	chr7B	530.38	530.382	-	Amino acid transporter-like protein	PF01490: Transmembrane amino acid transporter protein
TraesCS7B02G433400	chr7B	700.827	700.828	+	Amino acid transporter-like protein	PF01490: Transmembrane amino acid transporter protein
TraesCS7D02G387200	chr7D	501.095	501.098	-	Amino acid transporter-like protein	PF01490: Transmembrane amino acid transporter protein
TraesCS7D02G507300	chr7D	611.591	611.592	+	Amino acid transporter-like protein	PF01490: Transmembrane amino acid transporter protein
TraesCS1A02G077800	chr1A	60.7351	60.7389	+	Auxin influx transporter	PF01490: Transmembrane amino acid transporter protein
TraesCS1A02G278400	chr1A	474.225	474.23	-	Auxin influx transporter	PF01490: Transmembrane amino acid transporter protein
TraesCS1B02G095900	chr1B	99.7517	99.7556	-	Auxin influx transporter	PF01490: Transmembrane amino acid transporter protein
TraesCS1B02G287300	chr1B	499.468	499.472	-	Auxin influx transporter	PF01490: Transmembrane amino acid transporter protein
TraesCS1D02G079900	chr1D	62.5974	62.6014	-	Auxin influx transporter	PF01490: Transmembrane amino acid transporter protein
TraesCS1D02G277600	chr1D	374.471	374.474	-	Auxin influx transporter	PF01490: Transmembrane amino acid transporter protein
TraesCS3A02G369200	chr3A	620.216	620.222	-	Auxin influx transporter	PF01490: Transmembrane amino acid transporter protein
TraesCS3B02G401000	chr3B	635.217	635.223	+	Auxin influx transporter	PF01490: Transmembrane amino acid transporter protein
TraesCS3D02G362100	chr3D	476.55	476.556	+	Auxin influx transporter	PF01490: Transmembrane amino acid transporter protein
TraesCS4A02G070500	chr4A	67.8911	67.8949	-	Auxin influx transporter	PF01490: Transmembrane amino acid transporter protein
TraesCS4A02G207600	chr4A	500.901	500.902	+	Auxin influx transporter	PF01490: Transmembrane amino acid transporter protein
TraesCS4B02G111100	chr4B	124.742	124.743	+	Auxin influx transporter	PF01490: Transmembrane amino acid transporter protein
TraesCS4B02G226500	chr4B	473.569	473.572	-	Auxin influx transporter	PF01490: Transmembrane amino acid transporter protein
TraesCS4D02G108800	chr4D	88.1218	88.1234	+	Auxin influx transporter	PF01490: Transmembrane amino acid transporter protein
TraesCS4D02G227200	chr4D	386.433	386.439	-	Auxin influx transporter	PF01490: Transmembrane amino acid transporter protein
TraesCS1B02G077200	chr1B	59.6343	59.6358	+	Histidine amino acid transporter	PF01490: Transmembrane amino acid transporter protein
TraesCS2A02G406000	chr2A	661.713	661.715	+	Lysine/histidine transporter	PF01490: Transmembrane amino acid transporter protein
TraesCS2B02G423700	chr2B	609.948	609.95	+	Lysine/histidine transporter	PF01490: Transmembrane amino acid transporter protein
TraesCS2D02G402900	chr2D	518.027	518.029	+	Lysine/histidine transporter	PF01490: Transmembrane amino acid transporter protein
TraesCS5A02G089400	chr5A	119.572	119.575	-	Lysine/histidine transporter	PF01490: Transmembrane amino acid transporter protein
TraesCS5B02G095400	chr5B	125.271	125.278	-	Lysine/histidine transporter	PF01490: Transmembrane amino acid transporter protein
TraesCS5D02G101500	chr5D	114.385	114.388	-	Lysine/histidine transporter	PF01490: Transmembrane amino acid transporter protein
TraesCS2A02G268400	chr2A	431.042	431.046	-	Proline transporter	PF01490: Transmembrane amino acid transporter protein
TraesCS2B02G287200	chr2B	396.339	396.342	-	Proline transporter	PF01490: Transmembrane amino acid transporter protein
TraesCS2D02G267400	chr2D	326.736	326.739	-	Proline transporter	PF01490: Transmembrane amino acid transporter protein
TraesCS3A02G414300	chr3A	657.943	657.945	+	Proline transporter	PF01490: Transmembrane amino acid transporter protein
TraesCS3B02G449100	chr3B	689.684	689.686	+	Proline transporter	PF01490: Transmembrane amino acid transporter protein
TraesCS3D02G408800	chr3D	523.169	523.171	+	Proline transporter	PF01490: Transmembrane amino acid transporter protein
TraesCS4A02G179500	chr4A	453.298	453.309	-	Proline transporter	PF01490: Transmembrane amino acid transporter protein
TraesCS4B02G139700	chr4B	183.795	183.797	-	Proline transporter	PF01490: Transmembrane amino acid transporter protein
TraesCS4D02G134400	chr4D	121.182	121.19	-	Proline transporter	PF01490: Transmembrane amino acid transporter protein

## Sheet: Table S2
Table S2 The conserved domain of 70 putative amino acid permeases using Batch CD-search tools.
Gene ID	From	To	Accession	Domain name
TraesCS1A02G264500	45	463	pfam01490	Aa_trans
TraesCS1B02G275200	43	461	pfam01490	Aa_trans
TraesCS1D02G264700	44	462	pfam01490	Aa_trans
TraesCS2A02G268200	32	469	pfam01490	Aa_trans
TraesCS2A02G331100	28	461	pfam01490	Aa_trans
TraesCS2A02G348600	38	476	pfam01490	Aa_trans
TraesCS2A02G499800	31	480	pfam01490	Aa_trans
TraesCS2B02G266600	32	469	pfam01490	Aa_trans
TraesCS2B02G351100	28	461	pfam01490	Aa_trans
TraesCS2B02G367000	38	476	pfam01490	Aa_trans
TraesCS2B02G493000	37	467	pfam01490	Aa_trans
TraesCS2B02G527800	30	480	pfam01490	Aa_trans
TraesCS2D02G256000	32	469	pfam01490	Aa_trans
TraesCS2D02G331800	28	461	pfam01490	Aa_trans
TraesCS2D02G346500	28	466	pfam01490	Aa_trans
TraesCS2D02G347000	38	470	pfam01490	Aa_trans
TraesCS2D02G500000	28	478	pfam01490	Aa_trans
TraesCS3A02G388100	26	455	pfam01490	Aa_trans
TraesCS3A02G406800	37	456	pfam01490	Aa_trans
TraesCS3A02G406900	37	456	pfam01490	Aa_trans
TraesCS3A02G407000	37	456	pfam01490	Aa_trans
TraesCS3B02G420600	25	454	pfam01490	Aa_trans
TraesCS3B02G420700	20	452	pfam01490	Aa_trans
TraesCS3B02G441100	37	456	pfam01490	Aa_trans
TraesCS3B02G441200	37	456	pfam01490	Aa_trans
TraesCS3B02G441300	48	477	pfam01490	Aa_trans
TraesCS3D02G381400	26	455	pfam01490	Aa_trans
TraesCS3D02G381500	20	452	pfam01490	Aa_trans
TraesCS3D02G402200	37	456	pfam01490	Aa_trans
TraesCS3D02G402300	37	456	pfam01490	Aa_trans
TraesCS4A02G215300	41	475	pfam01490	Aa_trans
TraesCS4B02G100800	41	476	pfam01490	Aa_trans
TraesCS4D02G097400	41	476	pfam01490	Aa_trans
TraesCS5A02G113300	32	463	pfam01490	Aa_trans
TraesCS5A02G115100	38	455	pfam01490	Aa_trans
TraesCS5B02G116100	38	468	pfam01490	Aa_trans
TraesCS5B02G120000	32	460	pfam01490	Aa_trans
TraesCS5D02G125700	38	455	pfam01490	Aa_trans
TraesCS5D02G129000	32	450	pfam01490	Aa_trans
TraesCS6A02G285200	32	462	pfam01490	Aa_trans
TraesCS7A02G188200	40	470	pfam01490	Aa_trans
TraesCS7A02G194500	1	392	pfam01490	Aa_trans
TraesCS7A02G356600	43	478	pfam01490	Aa_trans
TraesCS7B02G093200	40	470	pfam01490	Aa_trans
TraesCS7B02G100100	1	392	pfam01490	Aa_trans
TraesCS7B02G271200	43	476	pfam01490	Aa_trans
TraesCS7D02G189000	44	474	pfam01490	Aa_trans
TraesCS7D02G196100	1	392	pfam01490	Aa_trans
TraesCS7D02G366000	22	441	pfam01490	Aa_trans
TraesCS7D02G366200	43	476	pfam01490	Aa_trans
TraesCS7D02G388300	37	412	pfam01490	Aa_trans
TraesCS2D02G470100	35	178	cl00456	SLC5-6-like_sbd superfamily
TraesCS2D02G470800	7	362	cl00456	SLC5-6-like_sbd superfamily
TraesCS3A02G065600	19	456	cl00456	SLC5-6-like_sbd superfamily
TraesCS3A02G388000	20	297	cl00456	SLC5-6-like_sbd superfamily
TraesCS5A02G115800	20	450	cl00456	SLC5-6-like_sbd superfamily
TraesCS5B02G120800	20	450	cl00456	SLC5-6-like_sbd superfamily
TraesCS6A02G285300	36	455	cl00456	SLC5-6-like_sbd superfamily
TraesCS6B02G314000	34	465	cl00456	SLC5-6-like_sbd superfamily
TraesCS6B02G314200	41	460	cl00456	SLC5-6-like_sbd superfamily
TraesCS6D02G265600	34	467	cl00456	SLC5-6-like_sbd superfamily
TraesCS6D02G265800	36	455	cl00456	SLC5-6-like_sbd superfamily
TraesCS6D02G363900	7	429	cl00456	SLC5-6-like_sbd superfamily
TraesCSU02G134900	20	450	cl00456	SLC5-6-like_sbd superfamily
TraesCS7B02G468400	116	245	cl00125	RHOD superfamily
TraesCS6D02G361400	435	701	cd14066	STKc_IRAK
TraesCS7A02G510700	129	408	PLN02878	PLN02878
TraesCS7D02G141000	22	57	cl45894	F-box_SF superfamily
TraesCS3A02G077400	33	196	cl21454	NADB_Rossmann superfamily
TraesCS2D02G581600	32	251	cl16508	DUF4220 superfamily

## Sheet: Table S3
Table S3 Detailed information of the identified 51 TaAAPs.
Gene name	Gene ID	Chrom	Start (Mb)	End (Mb)	Protein length	WM(KDa）	pI	Transmembrane domain	Subceller localization	Amino acid sequenc
TaAAP1	TraesCS1A02G264500.1	chr1A	460.281	460.282	491	53.2	8.41	10	Cell membrane	MGENGVGKNYYPQGGAAAAAMEVSSVEHGQAGGSKCYDDDGRLKRTGTMWTASAHIITAVIGSGVLSLAWAIGQLGWVAGPAVMLLFSLVTYYTSSLLSDCYRYGDETTGKRNYTYMDAVNANLSGIKVQLCGFLQYANIVGVAIGYTIAASISMLAIKRANCFHVKGHVNPCHISSTPYMVIFGVAQIFFSQIPDFDQISWLSILAAIMSFTYSTIGLGLGIVQVVANKGVKGSLTGISIGAVTPIDKVWRSLQAFGDIAFAYSYSLILIEIQDTIRAPPPSEAKVMRRATLVSVATTTLFYMLCGCMGYAAFGDDAPGNLLTGFGFYEPFWLLDIANAAIVVHLVGAYQVYCQPLFAFVEKWAQQRWPKSGFITGEIQVPLVSSGFKLNLFRLTWRS…
TaAAP2	TraesCS1B02G275200.1	chr1B	482.695	482.698	489	53	8.55	10	Golgi apparatus	MGENGVGKNYYQGSAAAAMEVSSVEHGQAGGSKCYDDDGRLKRTGTMWTASAHIITAVIGSGVLSLAWAIGQLGWVAGPAVMLLFSLVTYYTSSLLSDCYRSGDETTGKRNYTYMDAVNANLSGIKVQLCGFLQYANIVGVAIGYTIAASISMLAIKRANCFHVKGHVNPCHISSTPYMIIFGVAEIFFSQIPDFDQISWLSILAAIMSFTYSTIGLGLGIVQVVANKGVKGSLTGISIGVVTPMDKVWRSLQAFGDIAFAYSYSLILIEIQDTIRAPPPSEAKVMRRATVVSVATTTLFYMLCGCMGYAAFGDNAPGNLLTGFGFYEPFWLLDIANAAIVVHLVGAYQVYCQPLFAFVEKWAQQRWPKSGFITREIQVPLVSSGFKLNLFRLTWRSAF…
TaAAP3	TraesCS1D02G264700.1	chr1D	360.466	360.469	490	53	8.2	10	Cell membrane. Golgi apparatus	MGENGVGKNNYQGSAAAAAMEVSSAEHGQAGGSKCYDDDGRLKRTGTMWTASAHIITAVIGSGVLSLAWAIGQLGWVAGPAVMLLFSLVTYYTSSLLSDCYRSGDETTGKRNYTYMDAVNANLSGIKVQLCGFLQYANIVGVAIGYTIAASISMLAIKRANCFHVEGHVNPCHISSTPYMIIFGVAEIFFSQIPDFDQISWLSILAAIMSFTYSTIGLGLGIVQVVANKGVKGSLTGISIGVVTPMDKVWRSLQAFGDIAFAYSYSLILIEIQDTIRAPPPSEAKVMRRATVVSVATTTLFYMLCGCMGYAAFGDNAPGNLLTGFGFYEPFWLLDIANAAIVVHLVGAYQVYCQPLFAFVEKWAQQRWPKSRFITGEIQVPLVSCGFKLNLFRLTWRSA…
TaAAP4	TraesCS2A02G268200.1	chr2A	430.705	430.709	481	52	8.96	9	Cell membrane	MEKGKADPATFSIAEAGFGDRTDIDDDGRERRTGTLVTASAHIITAVIGSGVLSLAWAIAQLGWVIGPAVLVAFSVITWFCSSLLADCYRSPDPVHGKRNYTYGQAVRANLGVSKYRLCSLAQYVNLVGVTIGYTITTAISMGAIGRSNCFHRNGHNAACEASNTTNMIIFAAIQILLSQLPNFHKIWWLSIVAAVMSLAYSSIGLGLSIAKIAGGVHAKTALTGVTVGVDVSASEKIWRTFQSLGDIAFAYSYSNVLIEIQDTLRSSPAENKVMKKASLIGVSTTTTFYMLCGVLGYAAFGSSAPGNFLTGFGFYEPFWLVDIGNVCIVVHLVGAYQVFCQPIYQFVEGWARSRWPDSNFLHAERVLRLPAVLGGGEFPVSPLRLVWRTAYVVLTAVV…
TaAAP5	TraesCS2A02G331100.1	chr2A	564.098	564.107	465	50.8	8.44	10	Cell membrane	MAFGEGGGDATAPLISSDGPKRHLNIVRNGNEWTASAHVITAVIGSGVLSLAWSMAQLGWVAGPGMMVVFASVTALQSTIFADCYRSPDPEHGPHRNRTYAHAVERNLGSNSAWVCQFLQQTALFGYGIAYTITASISFRAILKANCYHAHGHDAPCSFDGSYYMLMFGGVQLLLSSIPDFHDMAWLSVVAAVMSFSYAFIGLGLGLASTISNGVIKGSITGVPMKTPVAKVWRVSQAIGDIAFAYPYSLILLEIQDTLKSPPAENKTMKKASIISILVTTFFYLCCGCFGYAAFGNDAPGNLLTGFGFYEPYWLIDFANACIILHLLGGYQVYSQPIYQFADRHFAERYPGSGFVNDFHTVKVPLLPAYRVNLLRVCFRTAYVASTTAVAIFFPYFNE…
TaAAP6	TraesCS2A02G348600.1	chr2A	587.405	587.407	491	52.1	8.87	9	Cell membrane	MATVDMRRLETGAGGGYDAMGLSKRVDDDLDDDGRPRRTGTAWTASAHIITTVLGSGVLSLAWGVAQLGWVAGPGVMTLFAAVIYYTSALLADCYRTGDPVSGPRNRTYMAAVRATLDESKVKLCGAIQFVNLFGIGIGITIAASVSMLAIKKAGCFHKEGHKGDCNSSSMSPYIAIYGIMEIFFSQIPGLDSMWWLSILATVMSFTYSTIGISLGVAQIVANGGIQGGLTGVAVGINAAGKSITVMEKVWRSLQAFGNMAFAYGFSIVLLEIQDTLKAAAPSEAKVMKKATAVSVAVTTVIYLLCGCVGYAAFGDGAPDNLLTGFGFYEPFWLLDLANAAVAVHLVGTYQVITQPIFAYVELRAAAAWPDSAFVGTREVRLWPTAVRVSVCPLRLTWR…
TaAAP7	TraesCS2A02G499800.1	chr2A	729.189	729.19	485	52.8	8.82	9	Cell membrane	MAPSSHRGRQPLDLDAAPAAPALDDDGRVARTGNLWTCVAHIITGVIGAGVLALSWSVAQLGWVAGPVAMVCFAAVTYVSAVLLSHCYRSPAAPGGPDLPSSEEEGKTRRNYTYMGAVRALLGRKHTYVCGSLQYLYLYGIGVAYTITTATCLGAIKKANCYHVHGRGAARCTSDDREQHLFMLLFGVAQLVLSFIPNFHSMAWLSVVAAVMSFTYSGIGLGLGLSKTIGDGVIRGSVAGVPMHTPMQKMWRVSQAIGDIAFAYPYSIVLLEIQDTLRSSPPEGDTLRKGNVIAMLATTFFYLCVGCFGYAAFGDAAPGNLLTGFGFYEPYWLVDFANACIVLHILGGYQFFSQQIFTVWDRWLEARFPESAFVCRTYAMRLMPGLPRYGLNLQRVCFR…
TaAAP8	TraesCS2B02G266600.1	chr2B	359.131	359.135	481	52	8.96	9	Cell membrane	MEKGKADPAAFSIAEAGFGDRTDIDDDGRERRTGTLVTASAHIITAVIGSGVLSLAWAIAQLGWVIGPAVLVAFSVITWFCSSLLADCYRSPDPVHGKRNYTYGQAVRANLGVSKYRLCSLAQYVNLVGVTIGYTITTAISMGAIGRSNCFHRNGHNAACEASNTTNMIIFAAIQILLSQLPNFHKIWWLSIVAAVMSLAYSSIGLGLSIAKIAGGVHAKTTLTGVTVGVDVSGREKIWRTFQSLGDIAFAYSYSNVLIEIQDTLRSSPAENTVMKKASLIGVSTTTTFYMLCGVLGYAAFGSSAPGNFLTGFGFYEPFWLVDIGNVCIVVHLVGAYQVFCQPIYQFVEGWARSRWPDSAFLHAERVLRLPAVLGGGEVPVSPFRLVWRTAYVVLTAVV…
TaAAP9	TraesCS2B02G351100.1	chr2B	498.416	498.427	465	50.8	8.43	10	Cell membrane. Golgi apparatus	MAFGEGGGDATAPLISSDGQKRHLNIVRNGNEWTASAHVITAVIGSGVLSLAWSMAQLGWVAGPGMMVVFASVTALQSTIFADCYRSPDPEHGPHRNRTYAHAVERNLGSGSAWVCQLLQQTALFGYGIAYTITASISFRAILKANCYHAHGHDAPCSFDGSYYMLMFGGVQLLLSSIPDFHDMAWLSVLAAVMSFSYAFIGLGLGLSNTISNGVIKGSITGVPMKTPLAKVWRVSQAIGDIAFAYPYSLILLEIQDTLKSPPAENKTMKKASIISILVTTFFYLCCGCFGYAAFGNDAPGNLLTGFGFYEPYWLIDFANACIILHLLGGYQVYSQPIYQFADRYFAERYPGSGFVNDFHTVKVPLLPPYRVNLLRVCFRTAYVASTTAVALFFPYFNE…
TaAAP10	TraesCS2B02G367000.1	chr2B	523.233	523.235	492	52.2	8.87	9	Cell membrane	MATVDMRRLETGAGGGFDGMGLSKRVDDDLDDDGRPRRTGTAWTASAHIITTVLGSGVLSLAWGVAQLGWVAGPGVMTLFAAVIYYTSALLADCYRTGDPVSGPRNRTYMAAVRATLDESKVKLCGAIQFVNLFGIGIGITIAASVSMLAIKKAGCFHKEGHKGDCNSYSMSPYIAIYGIMEIFFSQIPGLDSMWWLSILATVMSFTYSTIGISLGVAQIVANGGIQGGLTGVAVGINAAGKSITVMEKVWRSLQAFGNMAFAYGFSIVLLEIQDTLKAAAPSEAKVMKKATAVSVAVTTVIYLLCGCVGYAAFGDGAPDNLLTGFGFYEPFWLLDVANAAVVVHLVGTYQVITQPIFAYVELRAAAAWPDSAFVGTREVRLWPTAVRVSVCPLRLTWR…
TaAAP11	TraesCS2B02G493000.1	chr2B	690.93	690.932	482	51.8	8.42	10	Cell membrane. Golgi apparatus	MALADVDVEIGGLPAEHRLRIIGDGSVDDDGKPKRMGTVWTASAHIITAVIGSGVLSLPWSMAQLGWVAGPSTLVVFAGVTYYTSVLLTDCYRSGDAVAGKRNYTYMEAVESYLGSGQVWFCGLCQYVNLVGTAIGYTITASTSAAALYKANCFHKGGHSADCGVYTTMYMVVFGVSQVVFSQLPNLHEMAWLSILAAVMSFSYSTIGVGLSLAQTISGPTGKTTMGGTAIGVDVASSAQKIWLTLQALGNIAFAYSYSMVLIEIQDTVRAPPAENKTMRKANLMGVSTTTAFYMLCGCLGYAAFGNAAPGNMLTGFGFYEPFWLIDFANVCIVVHLVGAYQVYCQPIYAAVESWAAARWPGSDFVVRQYHPFGADRFGVNMFRMVGRTAFVVVSTVLA…
TaAAP12	TraesCS2B02G527800.1	chr2B	722.325	722.327	485	52.4	8.9	9	Cell membrane	MAPSHRGGQPLDLDAAPAAPVLDDDGRVARTGNLWTCVAHIITGVIGAGVLALSWSVAQLGWVAGPVAMVCFAAVTYVSAVLLSHCYRSPAPAAPGGSDLPSSEGDKTRRNYTYMGAVRALLGRKHTYVCGSLQYLYLYGIGVAYTITTATCLGAIKKANCYHDHGRGAARCTSDDREQHLFMLLFGIAQLVLSFIPNFHSMAWLSVVAAVMSFTYSTIGLGLGLSKTIGDGGIRGSVAGVPMHTPMQKVWRVSQAIGDIAFAYPYSIVLLEIQDTLRSSPPEGETLRKGNVIAMLATTFFYLCVGCFGYAAFGNAAPGNLLTGFGFYEPYWLVDFANACIVLHILGGYQFFSQQIFTVWDRWLAARFPESAFVCRTYAVRLVPGLPRYGLNLQRVCFR…
TaAAP13	TraesCS2D02G256000.1	chr2D	309.061	309.066	482	51.9	8.72	9	Cell membrane. Golgi apparatus	MEKGKADPAAFSIAEAGFGDRTDIDDDGRERRTGTLVTASAHIITAVIGSGVLSLAWAIAQLGWVIGPAVLVAFSVITWFCSSLLADCYRSPDPVHGKRNYTYGQAVRANLGVSKYRLCSLAQYVNLVGVTIGYTITTAISMGAIGRSNCFHRNGHNAACEASNTTDMIIFAAIQILLSQLPNFHKIWWLSIVAAVMSLAYSSIGLGLSIAKIAGGVHSKTTLTGVTVGVDVSASEKIWRTFQSLGDIAFAYSYSNVLIEIQDTLRSSPAENTVMKKASLIGVSTTTTFYMLCGVLGYAAFGSSAPGNFLTGFGFYEPFWLVDIGNVCIVVHLVGAYQVFCQPIYQFVEGCARSRWPDSAFLHAERVLRLPAVLGGGEFPVSPFRLVWRTAYVVLTAVV…
TaAAP14	TraesCS2D02G331800.1	chr2D	424.035	424.042	466	50.8	8.44	10	Cell membrane	MAFGEGGGDATAPLISSDGPKRHLNIVRNGNEWTASAHVITAVIGSGVLSLAWSMAQLGWVAGPGMMVVFASVTALQSTIFADCYRSPDPEHGPHRNRTYAHAVERNLGSNSAWVCQFLQQTALFGYGIAYTITASISFRAILKANCYHAHGHDAPCSFDGSYYMLMFGGVQLLLSSIPDFHDMAWLSVVAAVMSFSYAFIGLGLGLANTISNGVIKGSITGVPMKTPVAKVWRVSQAIGDIAFAYPYSLILLEIQDTLKSPPAENKTMKKASIISILVTTFFYLCCGCFGYAAFGNDAPGNLLTGFGFYEPYWLIDFANACIILHLLGGYQVYSQPIYQFADRHFAERYPGSGFVNDFHTVKVPLLPPYRVNLLRVCFRTAYVASTTAVAIFFPYFNE…
TaAAP15	TraesCS2D02G346500.1	chr2D	443.483	443.486	476	50.4	9.23	10	Cell membrane	MSHNMAPADMETGAGSSKPVDDDGRPRRTGTAWTASAHIITTVLGSGVLSLAWGVAQLGWVAGPGVMTLFAAVIYYTSALLADCYRTGNPVSSPRNRTYMAAVRATLGGSMVKLCGAVQFINLVRFGIGITIAASVSMMAIKEAGCFHRKGHKANCRSSSKSLYIAIYGIMEIFLSQIPGLESVWWLSMLATVMSCTYSIIGISLCVAQSVANGGIQGGLTGVAVGINAAGKSVTVMDKVWRSLQAFGNMAFAYAFSIVLLEIQDTLKAGPPSEAKVMKKATAVSVAVTTVIYLLCECVGYAAFGDTAPDNILTGFGFYEPFWLLDLANAAVAVHLVGTYQVITQPIFAYVELRAAAAWPDNAFVGTMHVRLWPSGVHVAVCPLQLIGRTVYVCLTTGV…
TaAAP16	TraesCS2D02G347000.1	chr2D	445.06	445.061	486	51.5	8.96	7	Cell membrane	MATVDMRRLETGAGGGYDAMGLSKRVDDDLDDDGRPRRTGTAWTASAHIITTVLGSGVLSLAWGVAQLGWVAGPGVMTLFAAVIYYTSALLADCYRTGDPVSGPRNRTYMAAVRATLDESKVKLCGAIQFVNLFGIGIGITIAASVSMLAIKKAGCFHKEGHKGDCNSYSMSPYIAIYGIMEIFFSQIPGLDSMWWLSILATVMSFTYSTIGISLGVAQIVANGGIQGGLTGVAVGINAAGKSITVMEKVWRSLQAFGNMAFAYGFSIDTLKAAAPSEAKVMKKATAVSVAVTTVIYLLCGCVGYAAFGDGAPDNLLTGFGFYEPFWLLDVANAAVTVHLVGTYQVITQPIFAYVELRAAAAWPDSAFVGTREVRLWPTAVRVSVCPLRLTWRTAYVCV…
TaAAP17	TraesCS2D02G500000.1	chr2D	594.577	594.578	484	52.3	8.79	9	Cell membrane	MAPSSHRGGQPLDLDAAPVLDDDGRVARTGNLWTCVAHIITGVIGAGVLALSWSVAQLGWVAGPVAMVCFAAVTYVSAVLLSHCYRSPAPAAPGGSDLPSSEGDKTRRNYTYMGAVRALLGRKHAYVCGSLQYLYLYGIGVAYTITTATCLGAIKKANCYHDHGRGAARCTSDDREQHLFMLLFGVAQLVLSFIPNFHSMAWLSVVAAVMSFTYSTIGLGLGLSKTIGDGVVRGSVAGVPMHTPMQKVWRVSQAIGDIAFAYPYSIVLLEIQDTLRSSPPEGETLRKGNVIAMLATTFFYLCVGCFGYAAFGDAAPGNLLTGFGFYEPYWLVDFANACIVLHILGGYQFFSQQIFTVWDRWLAARCPDSAFVCRTYAVRLVPGLPRYGLNLQRVCFRTA…
TaAAP18	TraesCS3A02G388100.1	chr3A	637.11	637.112	472	50.1	8.05	9	Golgi apparatus	MDKHAAADAAAAAAAAEDVETGEHERKGTVWTATAHIVTAVIGSGVLALAWSVAQLGWVAGPLALVGFACVTYYTSTLLANAYRAPDPVTGARNHTYTDAVRSYLSPREVFMCGIAQYGNLWGTMVGYTITATISMVAIRRSDCVHENGQGARCDAPGTVLMLAFTVVQVVLSQFPGLEHITWLSVVAAVMSFAYSFIGLALSVTEWASHGLRPDGRIAGATAASSSKKTWDVLLALGNIAFAYTFAEVLIEIQDTLKSPPSEHKTMKKAAMYGIGATTIFYISVGCAGYAAFGSDAPGNILTAPGLGPFWLVDIANMCLILHLIGAYQVYAQPIFATAERWIVSRWPDTKFISSACTVSIPLMQRGSVTVAPYKLVLRTVIVIATTVVAMMIPFFNAV…
TaAAP19	TraesCS3A02G406800.1	chr3A	651.649	651.65	481	51.9	8.59	9	Cell membrane	MADKVVATYYYPPMEVAAAELGHTAGSKVDDDGRNKRTGTMWTASSHIITAVIGSGVLSLGWAIAQLGWVAGPAVMLLFSLVTYFTSSLLADCYRSGDQSTGKRNYTYMDAVNANLSGVKVQICGVLQYANIVGVSIGYTIAASISMLAIKRANCFHGNGHADPCKVSSVPYMIIFGVAQVFFSQIPDFDQISWLSMLAAAMSFTYSSIGLGLGIVQVIANGGVKGSLTGISIGTVTPMQKVWRSTQAFGDIAFAYSYSLILIEIQDTIRAPPPSESTVMKRATMVSVAVTTVFYMLCGCMGYAAFGDAAPGNLLTGFGFYEPFWLLDVANAAIVVHLVGAYQVYCQPLFAFVEKWAAKRWPESTFVTGEVEVPLFRTYKVNMFRATWRTAFVVATTVV…
TaAAP20	TraesCS3A02G406900.1	chr3A	651.962	651.964	481	51.9	8.59	9	Cell membrane	MADKVVATYYYPPMEVAAAELGHTAGSKLDDDGRNKRTGTMWTASSHIITAVIGSGVLSLGWAIAQLGWVAGPAVMLLFSLVTYFTSSLLADCYRSGDQSTGKRNYTYMDAVNANLSGVKVQICGMLQYANIVGVAIGYTIAASISMLAIKRANCFHGNGHADPCKVSSVPYMIIFGVAQVFFSQIPDFDQISWLSMLAAAMSFTYSSIGLGLGIVQVIANGGVKGSLTGISIGTVTPMQKVWRSTQAFGDIAFAYSYSLILIEIQDTIRAPPPSESTVMKRATMVSVAVTTVFYMLCGCMGYAAFGDAAPGNLLTGFGFYEPFWLLDVANAAIVVHLVGAYQVYCQPLFAFVEKWAAKRWPESTFVTGEVEVPLFRTYKVNMFRATWRTAFVVATTVV…
TaAAP21	TraesCS3A02G407000.1	chr3A	651.996	651.998	481	51.9	8.58	9	Cell membrane	MADKVVATYYYPPMEVAAAELGHTAGSKLDDDGRNKRTGTMWTASSHIITAVIGSGVLSLGWAIAQLGWVAGPAVMLLFSLVTYFTSSLLADCYRSGDQSTGKRNYTYMDAVNANLSGVKVQICGVLQYANIVGVAIGYTIAASISMLAIKRANCFHGHGHADPCKVSSVPYMIIFGVAQVFFSQIPDFDQISWLSMLAAAMSFTYSSIGLGLGIVQVIANGGVKGSLTGISIGTVTPMQKVWRSTQAFGDIAFAYSYSLILIEIQDTIRAPPPSESTVMKRATMVSVAVTTVFYMLCGCMGYAAFGDAAPGNLLTGFGFYEPFWLLDVANAAIVIHLVGAYQVYCQPLFAFVEKWAAKRWPESTYVTGEVEVPLFRTYKVNMSRATWRTAFVTATTVV…
TaAAP22	TraesCS3B02G420600.1	chr3B	657.65	657.652	471	50.1	8.09	9	Cell membrane. Golgi apparatus	MDKHAAADAAAAAAAEDVETGEHERKGTVWTATAHIVTAVIGSGVLALAWSVAQLGWVAGPLALVGFACVTYYTSTLLANAYRAPDPVTGARNHTYTDAVRSYLSPREVFMCGIAQYGNLWGTMVGYTITATISMVAIRRSDCVHENGQGARCDAPGTVLMLAFTVVQVVLSQFPGLEHITWLSVVAAVMSFAYSFIGLALSVTEWASHGLRPDGRIAGATAASSSKKTWDVLLALGNIAFAYTFAEVLIEIQDTLKSPPSEHKTMKKAAMYGIGATTIFYISVGCAGYAAFGSDAPGNILTAPGLGPFWLVDIANMCLILHLIGAYQVYAQPIFATAERWIVSRWPDTKFISSAYTVSIPLMQRGSVTVAPYKLVLRTVIVIATTVVAMMIPFFNAVL…
TaAAP23	TraesCS3B02G420700.1	chr3B	657.781	657.785	469	50.2	8.99	10	Golgi apparatus	MDVEKVTEVAPEVDDDGRVRTGTVWTATTHAITAVIGSGVLALPWSVAQMGWVLGPIALIGCAYITYFTACLLSDCYRSPDPVHGKRNYTYMDAVRSCLGPREVVVCGITQYTILCGAVVGYTITAATGIMSVVRSNCRHYKGHGADCSQEGTMYLVMFGVVEVVLSQLPSLEKVTFVSIVAAVMSFTYSFVALFLSAAKFASNHKASGTIFGSHIGGPGGVSAATRTWSFLQALGNIAFAYTYAMLLVEIQDTVKAPPSENVTMKRASMYGIGVTTAFYVSLGCIGYAAFGNAAPGNILTGFDEPFWLVDLANIAVVIHLVGAYQVYVQPVFACYEKKLRARYPDAAFFHRELALRLPGRRGALRFTMAKLVLRTAFVVATTVVSLMLPFFNAILGLL…
TaAAP24	TraesCS3B02G441100.1	chr3B	680.476	680.478	481	51.9	8.58	9	Cell membrane. Golgi apparatus	MADKVVATYYYPPMEVAAAELGQTAGSKLDDDGRNKRTGTMWTASSHIITAVIGSGVLSLGWAIAQLGWVAGPAVMLLFSLVTYFTSSLLADCYRSGDQSTGKRNYTYMDAVNANLSGIKVQICGVLQYANIVGVSIGYTIAASISMLAIKRANCFHGNGHADPCKVSSVPYMIIFGVAQVFFSQIPDFDQISWLSMLAAAMSFTYSSIGLGLGIVQVIANGGIKGSLTGISIGTVTPMQKVWRSTQAFGDIAFAYSYSLILIEIQDTIRAPPPSESTVMKRATMVSVAVTTVFYMLCGCMGYAAFGDAAPGNLLTGFGFYEPFWLLDIANAAIVIHLVGAYQVYCQPLFAFVEKWAAKRWPESTYVTGEVEVPLFRTYKVNMFRAAWRTAFVVATTVV…
TaAAP25	TraesCS3B02G441200.1	chr3B	680.675	680.677	481	51.9	8.58	9	Cell membrane. Golgi apparatus	MADKVVATYYYPPMEVAAAELGHTAGSKLDDDGRNKRTGTMWTASSHIITAVIGSGVLSLGWAIAQLGWVAGPAVMLLFSLVTYFTSSLLADCYRSGDQSTGKRNYTYMDAVNANLSGIKVQICGVLQYANIVGVSIGYTIAASISMLAIKRANCFHGNGHADPCKVSSAPYMIIFGVAQVFFSQIPDFDQISWLSMLAAAMSFTYSSIGLGLGIVQVIANGGVKGSLTGISIGTVTPMQKVWRSTQAFGDIAFAYSYSLILIEIQDTIRAPPPSESTVMKRATMVSVAVTTVFYMLCGCMGYAAFGDAAPGNLLTGFGFYEPFWLLDIANAAIVIHLVGAYQVYCQPLFAFVEKWAAKRWPESTYVTGEVEVPLFRTYKVNMFRATWRTAFVTATTVV…
TaAAP26	TraesCS3B02G441300.1	chr3B	680.731	680.734	490	52.9	8.22	10	Cell membrane	MADNVVATYYYPPMEVAAAELGQTAGSKLDDDGRNKRTEYVPTPMCAGTMWTASSHIITAVIGSGVLSLGWAIAQLGWVAGPAVMLLFSLVTYFTSSLLADCYRSGDQSTGKRNYTYMDAVNANLSGIKVQICGVLQYANIVGVSIGYTIAASISMLAIKRANCFHGNGHADPCKVSSVPYMIIFGVAQVFFSQIPDFDQISWLSMLAAAMSFTYSSIGLGLGIVQVIANGGVKGSLTGISIGTVTPMQKVWRSTQAFGDIAFAYSYSLILIEIQDTIRAPPPSESTVMKRATMVSVAVTTVFYMLCGCMGYAAFGDAAPGNLLTGFGFYEPFWLLDVANAAIVVHLVGAYQVYCQPLFAFVEKWAAKRWPDSTFVTSEVEVPLFRTYKVNMFRATWRT…
TaAAP27	TraesCS3D02G381400.1	chr3D	497.602	497.604	472	50.2	7.63	9	Golgi apparatus	MDKHAAADAAAAAAAEEDVETGEHERKGTVWTATAHIVTAVIGSGVLALAWSVAQLGWVAGPLALVGFACVTYYTSTLLANAYRAPDPVTGARNHTYTDAVRSYLSPREVFMCGIAQYGNLWGTMVGYTITATISMVAIRRSDCVHENGQGARCDAPGTVLMLAFTVVQVVLSQFPGLEHITWLSVVAAVMSFAYSFIGLALSVTEWASHGLRPDGRIAGATAASSSKKTWDVLLALGNIAFAYTFAEVLIEIQDTLKSPPSEHKTMKKAAMYGIGATTIFYISVGCAGYAAFGSDAPGNILTAPGLGPFWLVDIANMCLILHLIGAYQVYAQPIFATAERWIVSRWPDTKFISSAYTVSIPLMQRGSVTVAPYKLVLRTVIVIATTVVAMMIPFFNAV…
TaAAP28	TraesCS3D02G381500.1	chr3D	497.721	497.725	469	50.2	8.99	10	Golgi apparatus	MDVEKVTEVAPEVDDDGRVRTGTVWTATTHAITAVIGSGVLALPWSVAQMGWVLGPIALVGCAYITYFTACLLSDCYRSPDPVHGKRNYTYMDAVRSCLGPREVVVCGITQYTILCGAVVGYTITAATGIMSVVRSNCRHYKGHGADCSQEGTMYLVMFGVVEVVLSQLPSLEKVTFVSVVAAVMSFTYSFVALILSAAKFASNHRADGTIFGSHIGGPGGVSAATRTWSFLQALGNIAFAYTYAMLLIEIQDTVKAPPSENVTMKRASLYGIGVTTAFYVSLGCVGYAAFGNAAPGNILTGFDEPFWLVDLANIAVVVHLVGAYQVYVQPVFACYEKKLRARYPDAAFFHRELALRLPGRRGALRFTMAKLVLRTAFVVATTVVSLMLPFFNAILGLL…
TaAAP29	TraesCS3D02G402200.1	chr3D	516.671	516.673	481	51.9	8.45	9	Cell membrane	MADNVVATYYYPPMEVAAAELGQTAGSKLDDDGRNKRTGTMWTASSHIITAVIGSGVLSLGWAIAQLGWVAGPAVMLLFSLVTYFTSSLLADCYRSGDQSTGKRNYTYMDAVNANLSGIKVQICGVLQYANIVGVSIGYTIAASISMLAIKRANCFHGNGHADPCKVSSVPYMIIFGVAQVFFSQIPDFDQISWLSMLAAAMSFTYSSIGLGLGIVQVIANGGVKGSLTGISIGTVTPMQKVWRSTQAFGDIAFAYSYSLILIEIQDTIRAPPPSESTVMKRATMVSVAVTTVFYMLCGCMGYAAFGDAAPGNLLTGFGFYEPFWLLDVANAAIVVHLVGAYQVYCQPLFAFVEKWAAKRWPESTFVTGEVEVPLFRTYKVNMFRATWRTAFVVATTVV…
TaAAP30	TraesCS3D02G402300.1	chr3D	516.855	516.858	481	51.9	8.59	9	Cell membrane. Golgi apparatus	MADKVVATYYYPPMEVAAAELGHTAGSKLDDDGRNKRTGTMWTASSHIITAVIGSGVLSLGWAIAQLGWVAGPAVMLLFSLVTYFTSSLLADCYRSGDQSTGKRNYTYMDAVNANLSGIKVQICGVLQYANIVGVAIGYTIAASTSMLAIKRANCFHGNGHADPCKLSSVPYMIIFGVAQVFFSQIPDFDQISWLSMLAAAMSFTYSSIGLGLGIVQVIANGGVKGSLTGISIGTVTPMQKVWRSTQAFGDIAFAYSYSLILIEIQDTIRAPPPSESTVMKRATMVSVAVTTVFYMLCGCMGYAAFGDAAPGNLLTGFGFYEPFWLLDVANAAIVVHLVGAYQVYCQPLFAFVEKWAAKRWPESTFVTGEVEVPLFRTYKVNMFRATWRTAFVVATTVV…
TaAAP31	TraesCS4A02G215300.1	chr4A	513.804	513.806	487	52.6	8.44	9	Cell membrane	MEKRQATYGKGAARMAPMEVSVEAGNGRESDWLDDDGRPRRSGTVWTASAHIITAVIGSGVLSLAWAIAQLGWVAGPAIMLLFALVIYYTSTLLAECYRSGDPETGKRNYTYMDAVRSYLPGTKVKLCGVIQYANLVGVAIGYTIAASISMRAIGRADCFHYHDVRGRSGKDECKSSSNPYMIVFGVVQILFSQIPDFDQIWWLSIVAAVMSFTYSTIGLGLGIAQTVANGIQGSLTGLSVGPGVTSMQKVWRSLQAFGNIAFAYSYSIILIEIQDTVKAPPPSEAKVMQKATGISVATTTVFYMLCGCMGYAAFGDAAPDNLLTGFGFYEPFWLLDVANAAIVLHLVGAYQVFCQPLFAFVEKWAAARWPDSAFIARELRVGPFAISVFRLTWRTAFV…
TaAAP32	TraesCS4B02G100800.1	chr4B	106.491	106.493	488	52.6	8.69	9	Cell membrane	MEKKQASYGKGAARMAPMEVSVEAGNGRESDWLDDDGRPRRSGTVWTASAHIITAVIGSGVLSLAWAIAQLGWVAGPAIMLLFALVIYYTSTLLAECYRSGDPETGKRNYTYMDAVRSYLPGTKVKLCGVIQYANLVGVAIGYTIAASISMRAIGRADCFHYHDVRGRSGKDECKSSSNPYMIVFGVVQILFSQIPDFDQIWWLSIVAAVMSFTYSTIGLGLGIAQTVANGGIQGSLTGLSVGPGVTSMQKVWRSLQAFGNIAFAYSYSIILIEIQDTVKAPPPSEAKVMKKATGISVATTTVFYMLCGCMGYAAFGDAAPDNLLTGFGFYEPFWLLDVANAAIVLHLVGAYQVFCQPLFAFVEKWAAARWPDSAFIARELRVGPFAISVFRLTWRTAF…
TaAAP33	TraesCS4D02G097400.1	chr4D	74.1586	74.1602	488	52.5	8.57	9	Cell membrane	MEKKQASYGKGAARMAPMEVSVEAGNGAESDWLDDDGRPRRTGTVWTASAHIITAVIGSGVLSLAWAIAQLGWAAGPAIMLLFALVIYYTSTLLAECYRSGDPETGKRNYTYMDAVRSYLPGTKVKLCGVIQYANLVGVAIGYTIAASISMRAIGRADCFHYHDVRGRSGKDECKSSSNPYMIVFGVVQILFSQIPDFDQIWWLSIVAAVMSFTYSTIGLGLGIAQTVANGGIQGSLTGLSVGPGVTSMQKVWRSLQAFGNIAFAYSYSIILIEIQDTVKAPPPSEAKVMKKATGISVATTTVFYMLCGCMGYAAFGDAAPDNLLTGFGFYEPFWLLDVANAAIVLHLVGAYQVFCQPLFAFVEKWAAARWPDSAFIARELRVGPFAISVFRLTWRTAF…
TaAAP34	TraesCS5A02G113300.1	chr5A	225.242	225.244	475	50	8.87	10	Cell membrane	MVHIQPLEVSVEAGNLADPAAAALDDDGRPRRTGTVLTASAHIVTAVVGSGVLSLAWATAQLGWVAGPTTTALFGGVIYYSSTLLADCYRTCDPAAGTRNHSYMEAVRAILGGAKVKFCGVIQYTNLVGITIGYTIAASISFHAITRANCFHDKGHDNACHSSSTPYMIGFGAAQMVFSQIPNFDQIRWLSVVASAMSFTYSGIGLGLGIAQTVANGGFRGTLTGVAIGTAGVTVMQKLWRVLQALGNIAFAYSFSNVLIEIQDTIKAPPPSEAAVMKKATALSVATTTAFYVMCGYMGYASFGNGAPDNLLTGFGFYEPFWLVDVANAAIVVHLVGAYQVFCQPIFAFVERWAAARWPESGFVTRELGVGPFAVSALRLVWRSAFVCLTTLVAMAMPS…
TaAAP35	TraesCS5A02G115100.1	chr5A	230.453	230.455	480	51.4	8.74	9	Cell membrane	MAVGNGGAKKVVAPMEVSVEAGNAGDAAWMDDDGRPRRSGTFWTASAHIITAVIGSGVLSLAWAIAQLGWVAGPAVMLLFAAVIYYTSTLLAECYRTGDPATGKRNYTYMDAVRSNLGGPKVIFCGVIQYANLVGVAIGYTIASSISMRAIRRADCFHANGHADPCKSSSNPYMILFGLVQIVFSQIPDFDQIWWLSIVAAVMSFTYSGIGLSLGITQTISNGGIKGSLTGISIGVGITATQKVWRSLQAFGDIAFAYSFSNILIEIQDTIRAPPPSEAKVMKQATRLSVATTTVFYMLCGCMGYAAFGDAAPDNLLTGFGFYEPFWLLDIANVAIVVHLVGAYQVFCQPIFAFVERWAASTWPDSAFISREFRVGPFALSVFRLTWRSAFVCLTTVFA…
TaAAP36	TraesCS5B02G116100.1	chr5B	197.192	197.202	480	51.4	8.74	9	Cell membrane	MAVGNGGAKKVVAPMEVSVEAGNTGDAAWMDDDGRPRRSGTFWTASAHIITAVIGSGVLSLAWAIAQLGWVAGPAVMLLFAAVIYYTSTLLAECYRTGDPATGKRNYTYMDAVRSNLGGPKVIFCGVIQYANLVGVAIGYTIASSISMRAIRRADCFHANGHADPCKSSSNPYMILFGLVQIVFSQIPDFDQIWWLSIVAAVMSFTYSGIGLSLGITQTISNGGIKGSLTGISIGVGITATQKVWRSLQAFGDIAFAYSFSNILIEIQDTIRAPPPSEAKVMKQATRLSVATTTVFYMLCGCMGYAAFGDAAPDNLLTGFGFYEPFWLLDIANVAIVVHLVGAYQVFCQPIFAFVERWAASTWPDSAFISREFRVGPFALSVFRLTWRSAFVCLTTVFA…
TaAAP37	TraesCS5B02G120000.1	chr5B	212.634	212.637	472	49.6	8.87	11	Cell membrane	MVHIQPLEVSLEAGNLADPAAVALDDDGRPRRTGTVLTTSAHIVTAVVGSGVLSLAWATAQLGWVAGPTTMALFGGIVYYSSTLLADCYRTGDPAAGTRNYSYVEAVRTILGGAKVKFCGVIQYANLVGIAIGYTIAASISFHAITRANCFHSKGHDNACHTSSTPYMIGFGAAQIVFSQIPNFDQIRWLSVVASAMSFAYSGIGLGLGIAQTVANGGFGGTLTGVAIGTAGVTVMQKLWRVLQALGNIAFAYSFSNVLIEIQDTIKAPPPSEAAVMKKATALSVATTTAFYVMCGCMGYAAFGNDAPDNLLTGFGFYEPFWPVDVANAAIVVHLVGAYQVFCQPIFAFVQRWAAARWPESDFVTRVGPFALSALRLVWRSAFVCLTTLVAMAMPSFGA…
TaAAP38	TraesCS5D02G125700.1	chr5D	192.538	192.539	480	51.4	8.74	9	Cell membrane	MAVGNGGAKKVVAPMEVSVEAGNAGDAAWMDDDGRPRRSGTFWTASAHIITAVIGSGVLSLAWAIAQLGWVAGPAVMLLFAAVIYYTSTLLAECYRTGDPATGKRNYTYMDAVRSNLGGPKVIFCGVIQYANLVGVAIGYTIASSISMRAIRRADCFHANGHADPCKSSSNPYMILFGLVQIVFSQIPDFDQIWWLSIVAAVMSFTYSGIGLSLGITQTISNGGIKGSLTGISIGVGITATQKVWRSLQAFGDIAFAYSFSNILIEIQDTIRAPPPSEAKVMKQATRLSVATTTVFYMLCGCMGYAAFGDAAPDNLLTGFGFYEPFWLLDIANVAIVVHLVGAYQVFCQPIFAFVERWAASTWPDSVFISREFRVGPFALSVFRLTWRSAFVCLTTVFA…
TaAAP39	TraesCS5D02G129000.1	chr5D	201.851	201.853	462	48.7	8.97	7	Cell membrane	MVHIQPLEVSLEAGNLADPAAAALDDDGRPRRTGTVLTASAHIVTGVVGSGVLSLAWATAQLGWVAGPTTMALFGGVIYYSSTILADCYRTGDPAAGSRNHSYVEAVRTILGGAKVKFCGVIQYANLVGITIGYTIAASISFHAITRANCFHNKGHHDACHSSSTPYMIGFGAARMVFSQIPNFDQIRWLSVVASVMSFTYSGIGLGLGIAQTDDNGGFRGTLTGIAIAGVTVMQKLWRILQALGNITFAYTIKSPPPSEAAVMKKATALSVATTTAFYVMCGCMGYAAFGNDAPDNLLTGFGFYEPFWLVDVANGAIVVHLVGAYQVFCQPIFAFVERWAAARWPESGFVTRELGVGPFALSALRLVWRSGFVCLTTLVAMAMPSFGAIVGLMGALSF…
TaAAP40	TraesCS6A02G285200.1	chr6A	516.583	516.607	469	50.6	8.96	9	Cell membrane	MGGRGGDPQTGPLLEKLPESSRSSSEEHPVKRTGTVWTASAHIITAVVGSGVLSLAWSVAQLGWVSGPTAIVFFAGVTVVQSSLLAECYISRGDPERGSGVRNKSYMDAVKFYLGEKRQMLSGFFLSISLFGSGVVYTLTTATSMRAIHEANRYGREGRGAPFSTAAAGGSDVYYMLLFGLAQAVLSQIPDFHNMAWLSVFAAVMSFFYSFVGFGLGAAKVIENGVIMGGIGGIPLVSPMQKVWRVAQSLGDIAFAYPYTLVLLEIEDTLRSPPAESKTMKKASRASIAITTFFYLGCGCFGYAAFGDGTPGNLLTGFGEPYWLIDLANLSVVLHLLGGYQLYSQPAFALVERRFGAEAWAVEVELPLLRWRRSVNVFRLCFRTAYVVAVTAMAVWYPY…
TaAAP41	TraesCS7A02G188200.1	chr7A	144.17	144.172	485	52.3	8.54	10	Cell membrane. Golgi apparatus	MARVGGGDVEIGGLPAPAGDPRRRVVAADDSLDDDGKPRRTGTVWTASAHVITAVIGSGVLSLPWSVAQLGWVAGPVTLLLFAIITYYTSVLLGDCYRSEDAVTGKRNYTYMEAVGSLLGKGQVWFCGLCQYVNLIGTAIGYTITASISAAALYKANCFHSKGHSADCGVYTTMYMVVFGISQIVFSQLPNLHEMAWLSILAAVMSFSYATIGVGLSLAQTITGPTGKTTIGGTQIGVDVTSAQKIWLTLQALGNIAFAYSYSMVLIEIQDTVKAPPAENKTMRKANLMGVSTTTAFYMLCGCLGYSAFGNDAPGNMLTGFGFYEPYWLIDFANVCIVVHLVGAYQVYCQPIYAAVESWAAGRWPDSEFVVRQYHPFSGKFSLNMFRLVWRTAFVIVST…
TaAAP42	TraesCS7A02G194500.1	chr7A	152.832	152.834	421	45.8	8.79	9	Cell membrane	MAQLGWVAGSITLFLFAAVTYYTSALLADCYRSDDAVTGKRNYTYMEAVQSYLGSRQVWFCGLCQYVNLVGTAIGYTITASISAAALYKADCFHKNGHSADCGVYTTMYMAVFGISQIVFSQLPNLHEIAWLSILAAVMSFSYSAIGVGLALAQTISGPTGKTTMGGTEIGVDVTNSAQKIWLTLQALGNIAFAYSYSMVLIEIQDTVKAPPAENKTMRRANLLGVSTTTAFYMLCGCLGYAAFGNAAPGNMLTGFGFYEPFWLIDFANICIVVHLIGAYQLYCQPIYAAVESWAAARWPGSDFVVRQYRPFAGGNFSVSMFKLVWRTAFVAVSTVLAILMPFFNAILGLLGALAFWPLTVYFPVEMYKRQSKVERFSKKWVVLQSLSFTCFAVTVAVT…
TaAAP43	TraesCS7A02G356600.1	chr7A	522.018	522.024	493	53.3	8.26	10	Cell membrane	MTKDVEMAARNGGNGAVAGEAYYPSPPAQGGDADVDDDGKQRRTGTVWTASAHIITAVIGSGVLSLAWATAQLGWVVGPITLMLFAAITYYTSGLLADCYRTGDPLTGKRNYTYMDAVASYLSRWQVWACGVFQYVNLVGTAIGYTITASISAAAINKANCFHKNGRAADCGVYDSMYMVVFGVVQIFFSQVPNFHDLWWLSILAAVMSFTYASIAVGLSLAQTISGPTGKATLTGTEVGVDVDSAQKIWLAFQALGDIAFAYSYSMILIEIQDTVRSPPAENKTMKKATLVGVSTTTAFYMLCGCLGYAAFGNGAKGNILTGFGFYEPYWLIDFANVCIVVHLVGAYQVFCQPIFAAVETFAAATWPNAGFITREHRVAAGNGKRLGFNLNLFRLTWR…
TaAAP44	TraesCS7B02G093200.1	chr7B	106.858	106.86	485	52.4	8.66	10	Cell membrane. Golgi apparatus	MARVGGGDVEIGGLPAPAGDPRQRVIAADDSLDDDGKPRRTGTVWTASAHVITAVIGSGVLSLPWSVAQLGWVAGPVTLLLFALITYYTSVLLGDCYRSEDAVTGKRNYTYMEAVGSLLGKGQVWFCGLCQYVNLVGTAIGYTITASISAAALYKANCFHSKGHSADCGVYTTMYMVVFGISQIVFSQLPNLHEMAWLSILAAVMSFSYATIGVGLSLAQTITGPTGKTTIGGTQIGVDVTSAQKIWLTLQALGNIAFAYSYSMVLIEIQDTVKAPPAENKTMRKANLMGVSTTTAFYMLCGCLGYSAFGNDAPGNMLTGFGFYEPYWLIDFANVCIVVHLVGAYQVYCQPIYAAVESWAAGRWPNSEFVVRQYYPFSGKFSLNMFRLVWRTAFVIVST…
TaAAP45	TraesCS7B02G100100.1	chr7B	114.394	114.396	421	45.9	8.65	9	Cell membrane	MAQLGWVAGSVTLFLFAVVTYYTSALLADCYRCDDAVTGKRNYTYMEAVESYLGSRQVWFCGLCQYVNLVGTAIGYTITASISAAALYKADCFHKNGHSADCGVYTTMYMAVFGISQVVFSQLPNLHEIAWLSILAAVMSFSYSAIGVGLALAQTISGPTGKTTMGGTEIGVDVTNSAQKIWLTLQALGNIAFAYSYSMVLIEIQDTVKAPPAENKTMRRANLLGVSTTTAFYMLCGCLGYAAFGNAAPGNMLTGFGFYEPFWLIDFANICIVVHLIGAYQLYCQPIYAAVEKWAAARWPGSDFVVRQYHPFAGGNFSVSMFKLVWRTAFVAVSTVLAILMPFFNAILGLLGALAFWPLTVYFPVEMYKRQSKVERFSKKWVVLQSLSFTCFAVTVAVT…
TaAAP46	TraesCS7B02G271200.1	chr7B	498.086	498.091	491	53	8.26	9	Cell membrane	MTKDVEMAARNGSNGAVAGEAYYPPPPAQGGDVDVDDDGKQRRTGTVWTASAHIITAVIGSGVLSLAWATAQLGWVVGPVTLMLFAAITFYTSGLLADCYRTGDALTGKRNYTYMDAVASYLSRPQVWACGVFQYVNLVGTAIGYTITASISAAAINKANCFHKNGRAADCGVYDSMYMVVFGVVQIFFSQVPNFHDLWWLSILAAVMSFTYASIAVGLSLAQTVSGPTGKATLTGTEVGVDVDSAQKIWLAFQALGDIAFAYSYSMILIEIQDTVRSPPAENKTMKKATLVGVSTTTAFYMLCGCLGYAAFGNGAKGNILTGFGFYEPYWLIDFANVCIVVHLVGAYQVFCQPIFAAVEGFAAATWPNAGFITREHRVATGKRLGLNLNLFRLTWRTA…
TaAAP47	TraesCS7D02G189000.1	chr7D	141.561	141.563	489	52.7	8.76	10	Cell membrane. Golgi apparatus	MARVGTGGGGGDVEIGGLPAPAGDPRRRVVAADDSLDDDGKPRRTGTVWTASAHVITAVIGSGVLSLPWSVAQLGWVAGPVTLLLFALITYYTSVLLGDCYRSEDAVTGKRNYTYMEAVGSLLGKGQVWFCGLCQYVNLVGTAIGYTITASISAAALYKANCFHSKGHSADCGVYTTMYMVVFGISQIVFSQLPNLHEMAWLSILAAVMSFSYATIGVGLSLAQTITGPTGKTTIGGTQIGVDVTSAQKIWLTLQALGNIAFAYSYSMVLIEIQDTVKAPPAENKTMRKANLMGVSTTTAFYMLCGCLGYSAFGNDAPGNMLTGFGFYEPYWLIDFANVCIVVHLVGAYQVYCQPIYAAVESWAAGRWPNSEFVVRQYHPFSGKFSLNMFRLVWRTAFV…
TaAAP48	TraesCS7D02G196100.1	chr7D	152.218	152.22	421	45.8	8.69	9	Cell membrane	MAQLGWVAGSVTLFLFAVVTYYTSALLADCYRSDDAATGKRNYTYMEAVQSYLGSRQVWFCGLCQYVNLVGTAIGYTITASISAAALYKADCFHKNGHSADCGVYTTMYMAVFGISQIVFSQLPNLHEIAWLSILAAVMSFSYSAIGVGLALAQTISGPTGKTTMGGTEIGVDVTNSAQKIWLTLQALGNIAFAYSYSMVLIEIQDTVKAPPAENKTMRRANLLGISTTTAFYMLCGCLGYAAFGNAAPGNMLTGFGFYEPFWLIDFANICIVVHLIGAYQLYCQPIYAAVESWAAARWPGSDFVVRQYHPFAGGNFSVSMFKLVWRTAFVAVSTVLAILMPFFNAILGLLGALAFWPLTVYFPVEMYKRQSKVERFSKKWVVLQSLSFTCFAVTVAVT…
TaAAP49	TraesCS7D02G366000.1	chr7D	473.649	473.654	456	49.8	8.5	11	Cell membrane. Golgi apparatus	MDVDGHLPRSQGDVDDDGRERRTGTVWTAAAHIITAVIGSGVLSLAWAMAQLGWVAGPLTLVLFAVITFYTCGLLADCYRVGDPVTGKRNYTYTEAVRSYLGGWYVWFCGFCQYVNMFGTGIGYTITASTSAAALKKSNCFHWHGHKADCSQYLSAYIIGFGVVQVIFCQVPNFHKLSWLSIVAAIMSFSYATIAVGLSLAQTISGPTGRTSLTGTEVGVDVDAAQKVWMTFQALGNVAFAYSYTIILIEIQDTLRSPPRENETMRKATLMGISTTTAFYMLCGCLGYSAFGNDANGNILTGFGFYEPYWLVDFANVCIVLHLVGGFQVFCQPLFAAVEGGVARRYPGLGREHAAVFRLVWRTAFVGMITLLAMLMPFFNSILGFLGSVAFWPLTVFFP…
TaAAP50	TraesCS7D02G366200.1	chr7D	474.005	474.014	491	53	8.26	9	Cell membrane	MTKDVEMAARNGSNGAVAGEAYYPPPPAQGGDVDVDDDGKQRRTGTVWTASAHIITAVIGSGVLSLAWATAQLGWVVGPVTLMLFAAITYYTSGLLADCYRTGDAHTGKRNYTYMDAVASYLSRPQVWACGVFQYVNLVGTAIGYTITASISAAAINKANCFHKNGRAADCGVYDSMYMAVFGVVQIFFSQVPNFHDLWWLSILAAVMSFTYASIAVGLSLAQTISGPTGKATLTGTEVGVDVDSAQKIWLAFQALGDIAFAYSYSMILIEIQDTVRSPPAENKTMKKATLVGVSTTTAFYMLCGCLGYAAFGNGAKGNILTGFGFYEPYWLIDFANVCIVVHLVGAYQVFCQPIFAAVEGFAAATWPNAGFITREHRVAAGKRLGFNLNLFRLTWRTA…
TaAAP51	TraesCS7D02G388300.1	chr7D	502.231	502.233	528	57.5	9.24	8	Cell membrane	MADNVVGAYYYPPLEVAAAELGETAGSKLDDDGRNKRTGTMWTASSHIITAVIGSGVLSLGWTIAQLGWVAGPAVLLLFSLITYFTSWLLADCYRSGDQSNGERNYTYMDAVNANLSGVKVQICGVLQYANIVGVAIGYTIAASISMLAIKRANCFHRNGHADPCKVSNVPYMIIFGVAQVFLSQIPDFDQISWLSMLAAAMSFTYSSIGLGLGVVHVVANGGMKGSLTGITIGTVTPMQKVWRSLQAFGDIAFAYSYSLILIEIQDTIRAPPPSESTVMKRANMVSVAVTTVFHMLCGCMAYAAFGEATPGNLLTGFGFYEPFWLLDVANAAIVIHLVGAYQVYCQPLFAFVEKWAAKRWPESKYVTSKVKVPLFQTYKVNMFRATWRTAFVVATTVV…

## Sheet: Table S4
Table S4 Primers used in this article.
Name	Sequence(5'-3')
qTaAAP1-F	TCCAGGTGGTCGCCAACAAG
qTaAAP1-R	CGATGAGGATGAGCGAATAGGA
qTaACS2-F	CCTTTCAAGCCCACGAACCT
qTaACS2-F	TCTCGGGTCTATGAGGGTCA
qTaACS6-F	GATTTGGTACGTACGCACTTTT
qTaACS6-R	CTAAACCTTCCCAAACAATCGC
qTaACS7-F	GCTTCATGGACAGGTGGAAC
qTaACS7-R	AATTGATGTGTCACCAGGAT
qTaACS8-F	GAGAACAAGAGGCGGATCAA
qTaACS8-R	ACACCACCTTCTTCCACAGC
qTaAOC1-F	CACCAACAAGGTGTACAACGGC
qTaAOC1-R	TAGATGGCCTCGTAGCGGTC
qTaActin-F	GGAATCCATGAGACCACCTAC
qTaActin-R	GACCCAGACAACTCGCAAC
LGY-TF	ATTCATATGCTCTAACCTTGAGT
LGY-TR	ACACAGTAAATTACAAGCACA

## Sheet: Table S5
Table S5 log2 fold change of RNA-seq data corresponding to supplemental figure 2
gene ID	Name	salt-0h	salt-2h	salt-12h	salt-48h
TraesCS1A02G264500	TaAAP1	0	0	-2.7325	-2.688
TraesCS1B02G275200	TaAAP2	0	0	-3.2953	-4.8373
TraesCS1D02G264700	TaAAP3	0	0	-3.0959	-2.3805
TraesCS2A02G268200	TaAAP4	0	-1.6166	-5.4333	-7.5304
TraesCS2A02G331100	TaAAP5	0	1.662	1.3838	3.0895
TraesCS2A02G348600	TaAAP6	0	0	0	0
TraesCS2A02G499800	TaAAP7	0	0	0	0
TraesCS2B02G266600	TaAAP8	0	-1.9987	-6.0948	-7.2338
TraesCS2B02G351100	TaAAP9	0	4.7322	3.5324	4.5532
TraesCS2B02G367000	TaAAP10	0	0	0	0
TraesCS2B02G493000	TaAAP11	0	0	0	0
TraesCS2B02G527800	TaAAP12	0	0	0	-1.5055
TraesCS2D02G256000	TaAAP13	0	-1.9522	-5.0309	-7.2382
TraesCS2D02G331800	TaAAP14	0	0	2.3893	3.4438
TraesCS2D02G346500	TaAAP15	0	0	0	0
TraesCS2D02G347000	TaAAP16	0	4.428	2.9105	3.1525
TraesCS2D02G500000	TaAAP17	0	0	0	0
TraesCS3A02G388100	TaAAP18	0	-2.6649	0	0
TraesCS3A02G406800	TaAAP19	0	0	0	0
TraesCS3A02G406900	TaAAP20	0	0	0	0
TraesCS3A02G407000	TaAAP21	0	0	0	-5.5679
TraesCS3B02G420600	TaAAP22	0	0	1.2142	0
TraesCS3B02G420700	TaAAP23	0	0	0	0
TraesCS3B02G441100	TaAAP24	0	0	0	-3.8644
TraesCS3B02G441200	TaAAP25	0	4.6052	5.1149	0
TraesCS3B02G441300	TaAAP26	0	0	0	0
TraesCS3D02G381400	TaAAP27	0	-2.0424	1.1619	0
TraesCS3D02G381500	TaAAP28	0	0	0	0
TraesCS3D02G402200	TaAAP29	0	0	0	0
TraesCS3D02G402300	TaAAP30	0	0	0	0
TraesCS4A02G215300	TaAAP31	0	0	1.3101	1.9676
TraesCS4B02G100800	TaAAP32	0	2.0574	2.3945	3.5571
TraesCS4D02G097400	TaAAP33	0	2.0592	2.1796	3.9243
TraesCS5A02G113300	TaAAP34	0	0	0	0
TraesCS5A02G115100	TaAAP35	0	1.7304	1.0673	1.9216
TraesCS5B02G116100	TaAAP36	0	0	0	0
TraesCS5B02G120000	TaAAP37	0	0	0	0
TraesCS5D02G125700	TaAAP38	0	2.1633	0	0
TraesCS5D02G129000	TaAAP39	0	0	0	0
TraesCS6A02G285200	TaAAP40	0	0	-2.9553	0
TraesCS7A02G188200	TaAAP41	0	0	0	0
TraesCS7A02G194500	TaAAP42	0	0	0	0
TraesCS7A02G356600	TaAAP43	0	0	0	0
TraesCS7B02G093200	TaAAP44	0	0	0	0
TraesCS7B02G100100	TaAAP45	0	0	0	0
TraesCS7B02G271200	TaAAP46	0	0	0	0
TraesCS7D02G189000	TaAAP47	0	0	0	0
TraesCS7D02G196100	TaAAP48	0	0	0	0
TraesCS7D02G366000	TaAAP49	0	0	0	0
TraesCS7D02G366200	TaAAP50	0	0	-1.0062	0
TraesCS7D02G388300	TaAAP51	0	0	0	0
